# Supplementary material for: Dynamic nanoscale architecture of synaptic vesicle fusion in mouse hippocampal neurons
Source: Nat Commun. 2025 Dec 13;16:11131. doi: 10.1038/s41467-025-67291-6 (PMC12706093; doi:10.1038/s41467-025-67291-6)
Supplement: Supplementary file 6 — Source Data [file 41467_2025_67291_MOESM6_ESM.xlsx]

## Sheet: Figure 2d-e
	A: Unstimulated	B: Stimulated	C: Stimulated, TTX
N cultures/grids	4/9	4/13	2/3
N confocal stacks	77	80	30
Fig. 2d: average fluorescence intensity (AU)
Mean ± SEM	30.01 ± 1.13	36.33 ± 1.27	30.97 ± 1.51
Median, 95% CI	28.25, 26.83 - 30.43	34.75, 33.12 - 38.41	29.73, 24.63 - 32.7
Kruskal-Wallis test	p < 0.001, Kruskal-Wallis statistic (KWS) = 15.12
Post-hoc test	A vs. B: p < 0.001, A vs. C: p > 0.999, B vs. C: p = 0.073
Fig. 2e: fraction of pixels with high fluorescence intensity (> 70 AU)
Mean ± SEM	0.13 ± 0.01	0.21 ± 0.01	0.12 ± 0.01
Median, 95% CI	0.13, 0.11 - 0.15	0.27, 0.17 - 0.23	0.16, 0.08 - 0.14
Kruskal-Wallis test	p < 0.001, KWS = 38.16
Post-hoc test	A vs. B: p < 0.001, A vs. C: p > 0.999, B vs. C: p < 0.001
Source Table 1: Analysis of iGluSnFR3 fluorescence intensities from cryo-confocal microscopy

## Sheet: Figure 2c
Fig. 2c	Unstimulated, N = 77		Stimulated, N = 80		Stimulated, TTX, N = 30
	Mean ± SEM	Median, 95% range	Mean ± SEM	Median, 95% range	Mean ± SEM	Median, 95% range
Until 25 AU	0.37 ± 0.02	0.37,	0.29 ± 0.01	0.29,	0.41 ± 0.02	0.41,
		0.16 - 0.62		0.03 - 0.51		0.25 - 0.62
- 35 AU	0.55 ± 0.01	0.54,	0.47 ± 0.01	0.47,	0.56 ± 0.02	0.57,
		0.33 - 0.78		0.29 - 0.64		0.38 - 0.76
- 45 AU	0.69 ± 0.01	0.68,	0.60 ± 0.01	0.60,	0.67 ± 0.02	0.68,
		0.49 - 0.87		0.42 - 0.77		0.49 - 0.84
- 55 AU	0.80 ± 0.01	0.79,	0.70 ± 0.01	0.71,	0.81 ± 0.02	0.83,
		0.63 - 0.95		0.53 - 0.86		0.64 - 0.93
- 65 AU	0.85 ± 0.01	0.85,	0.77 ± 0.01	0.77,	0.86 ± 0.01	0.88,
		0.69 - 0.97		0.60 - 0.91		0.71 - 0.96
- 75 AU	0.88 ± 0.01	0.89,	0.81 ± 0.01	0.82,	0.89 ± 0.01	0.91,
		0.74 - 0.99		0.67 - 0.94		0.76 - 0.97
- 85 AU	0.92 ± 0.01	0.93,	0.86 ± 0.01	0.87,	0.92 ± 0.01	0.94,
		0.81 - 0.99		0.72 - 0.96		0.80 - 0.98
- 95 AU	0.94 ± 0.01	0.95,	0.90 ± 0.01	0.90,	0.96 ± 0.01	0.97,
		0.83 - 1.00		0.79 - 0.98		0.87 - 0.99
- 105 AU	0.95 ± 0.01	0.97,	0.92 ± 0.01	0.92,	0.97 ± 0.01	0.98,
		0.86 - 1.00		0.82 - 0.99		0.90 - 1.00
- 115 AU	0.96 ± 0.00	0.98,	0.94 ± 0.00	0.94,	0.98 ± 0.00	0.98,
		0.89 - 1.00		0.85 - 0.99		0.92 - 1.00
- 125 AU	0.97 ± 0.00	0.98,	0.95 ± 0.00	0.96,	0.98 ± 0.00	0.99,
		0.91 - 1.00		0.88 - 1.00		0.94 - 1.00
- 135 AU	0.98 ± 0.00	0.99,	0.96 ± 0.00	0.97,	0.99 ± 0.00	0.99,
		0.92 - 1.00		0.91 - 1.00		0.96 - 1.00
- 145 AU	0.98 ± 0.00	0.99,	0.97 ± 0.00	0.98,	0.99 ± 0.00	1.00,
		0.94 - 1.00		0.93 - 1.00		0.97 - 1.00
- 155 AU	0.99 ± 0.00	1.00,	0.98 ± 0.00	0.98,	0.99 ± 0.00	1.00,
		0.95 - 1.00		0.94 - 1.00		0.98 - 1.00
- 165 AU	0.99 ± 0.00	1.00,	0.98 ± 0.00	0.99,	1.00 ± 0.00	1.00,
		0.96 - 1.00		0.96 - 1.00		0.98 - 1.00
- 175 AU	0.99 ± 0.00	1.00,	0.99 ± 0.00	0.99,	1.00 ± 0.00	1.00,
		0.97 - 1.00		0.97 - 1.00		0.99 - 1.00
- 185 AU	0.99 ± 0.00	1.00,	0.99 ± 0.00	0.99,	1.00 ± 0.00	1.00,
		0.97 - 1.00		0.97 - 1.00		0.99 - 1.00
- 195 AU	0.99 ± 0.00	1.00,	0.99 ± 0.00	1.00,	1.00 ± 0.00	1.00,
		0.98 - 1.00		0.98 - 1.00		0.99 - 1.00
- 205 AU	1.00 ± 0.00	1.00,	0.99 ± 0.00	1.00,	1.00 ± 0.00	1.00,
		0.98 - 1.00		0.98 - 1.00		1.00 - 1.00
- 215 AU	1.00 ± 0.00	1.00,	1.00 ± 0.00	1.00,	1.00 ± 0.00	1.00,
		0.98 - 1.00		0.99 - 1.00		1.00 - 1.00
- 225 AU	1.00 ± 0.00	1.00,	1.00 ± 0.00	1.00,	1.00 ± 0.00	1.00,
		0.99 - 1.00		0.99 - 1.00		1.00 - 1.00
- 235 AU	1.00 ± 0.00	1.00,	1.00 ± 0.00	1.00,	1.00 ± 0.00	1.00,
		0.99 - 1.00		0.99 - 1.00		1.00 - 1.00
- 245 AU	1.00 ± 0.00	1.00,	1.00 ± 0.00	1.00,	1.00 ± 0.00	1.00,
		0.99 - 1.00		0.99 - 1.00		1.00 - 1.00
- 250 AU	1.00 ± 0.00	1.00,	1.00 ± 0.00	1.00,	1.00 ± 0.00	1.00,
		1.00 - 1.00		1.00 - 1.00		1.00 - 1.00
Source Table 2: Fluorescence intensity histograms of iGluSnFR3 cryo-confocal microscopy

## Sheet: Figure 2 - additional analysis
Culture	Unstimulated			Stimulated			Mann-Whitney test
	N	Mean	Median,	N	Mean	Median,
		± SEM	95% CI		± SEM	95% CI
#1	18	23.89	25.38,	19	28.84	24.98,	p = 0.343, U = 139
(YFP)		± 1.6	19.15 - 28.93		± 2.63	19.86 - 34.25
#2	17	27.35	27.51,	8	36.09	34.96,	p = 0.019, U = 28
(YFP)		± 1.63	22.53 - 29.73		± 3.12	21.93 - 47.56
#3	22	35.95	35.66,	15	41.17	38.41,	p = 0.098, U = 111
(YFP)		± 1.95	29.85 - 39.94		± 2.54	33.9 - 45.91
#3	7	42.43	41.49,	4	53.36	56.14,	p = 0.23, U = 7
(mScarlet)		± 4.73	29.26 - 65.01		± 4.74	40.03 - 61.14
#4	13	25.23	25.26,	34	36.43	35.84,	p < 0.001, U = 70
(mScarlet)		± 1.28	20.83 - 29.54		± 1.64	32.8 - 42.06
Source Table 3: iGluSnFR3 cryo-confocal microscopy - individual cultures

## Sheet: Figure 3d-e
	Stimulated		TTX		Statistical test
	N	Fraction	N	Fraction
Fig. 3d: Synapses without/ with membrane rearrangements
No membrane rearrangements	23	0.31	20	0.71	Fisher’s exact test (2x8 table),
					p = 0.007
					Individual Fisher’s exact tests (2x2) in comparison to
					“no membrane rearrangements” (p-values), with Benjamini Hochberg correction (q-values):
State 1 – membrane invagination	2	0.03	0	0	state 1 p = 0.4949, q = 0.4949;
State 2 – stalk formation	15	0.2	1	0.04	state 2 p = 0.005, q = 0.0350;
State 3 – closed fusion pore	5	0.07	0	0	state 3 p = 0.0665, q = 0.1206;
State 4 – open fusion pore	7	0.09	0	0	state 4 p = 0.0328, q = 0.1148;
State 5 – dilating fusion pore	6	0.08	2	0.07	state 5 p = 0.4399, q = 0.4949;
State 6 – collapsing fusion pore	6	0.08	0	0	state 6 p = 0.0689, q = 0.1206;
State 7 – small bump	11	0.15	5	0.18	state 7 p = 0.3795, q = 0.4949
Fig. 3e: Synapses without membrane rearrangements, ongoing fusion, and bumps
No fusion event	25	0.33	20	0.71	Fisher’s exact test (2x3 table),
Fusion event	39	0.52	3	0.11	p < 0.001
Bump	11	0.15	5	0.18
Source Table 4: Synapses without/ with membrane rearrangements

## Sheet: Figure 4c-g
	N	Mean ± SEM	Median, 95% CI	Statistical test
Fig. 4c: N SVs per synapse
Stimulated	54 synapses	9.54 ± 0.93	7.5, 5 - 10	Mann-Whitney test, p = 0.477, U = 456
TTX	19 synapses	8.53 ± 1.69	7, 2 - 11
Fig. 4d: N proximal SVs (0-6 nm distance) per synapse
Stimulated	54 synapses	1.17 ± 0.2	1, 0 - 1	Mann-Whitney test, p = 0.035, U = 352.5
TTX	19 synapses	2.63 ± 0.67	2, 0 - 4
Fig. 4g: N tethers per SV
A: Ongoing fusion, proximal SVs	14 SVs	4.36 ± 0.17	4, 4 - 5	Kruskal-Wallis test, p < 0.001, KWS = 140
				Dunn’s multiple comparisons test:
				A vs. B, C vs. D, E vs. F: p > 0.999;
				A vs. C p = 0.007;
B: No membrane rearrangement (w/o), proximal SVs	21 SVs	4.57 ± 0.15	5, 4 - 5	A vs. E p < 0.001;
C: Ongoing fusion, intermediate SVs	73 SVs	3.16 ± 0.11	3, 3 - 3	C vs. E p < 0.001;
D: w/o, intermediate SVs	63 SVs	3.33 ± 0.12	3, 3 - 4	B vs. D p = 0.002;
E: Ongoing fusion, distal SVs	28 SVs	2 ± 0.17	2, 2 - 2	B vs. F p < 0.001;
F: w/o, distal SVs	61 SVs	1.79 ± 0.09	2, 2 - 2	D vs. F p < 0.001
Source Table 5: SV tethering
Note: for Fig. 4c and 4d, only synapses without membrane rearrangements or with ongoing fusion were included. Synapses with only bump(s) were not part of this analysis but included in the more detailed distribution analysis of Fig. 4e and suppl. Fig. 11g.

## Sheet: Figure 4e-f, Suppl. Fig. 11e-g
	Stim all	TTX all	Stim w/o	Stim fusion	Stim bump	TTX w/o	TTX fusion	TTX bump
N synapses	63	24	25	29	9	16	3	5
Mean ± SEM number of SVs within distance bins to active zone membrane
Used in:	Fig. 4e		Fig. 4f,	Fig. 4f,	Sup. 11g	Sup. 11e	Sup. 11f	Sup. 11g
			Sup. 11e	Sup. 11f
0-2 nm	0	0	0	0	0	0	0	0
	± 0.00	± 0.00	± 0.00	± 0.00	± 0.00	± 0.00	± 0.00	± 0.00
2-4 nm	0.33	1.25	0.44	0.28	0.22	1.19	2	1
	± 0.09	± 0.29	± 0.17	± 0.11	± 0.14	± 0.40	± 0.47	± 0.40
4-6 nm	0.84	1.29	1.04	0.62	1	1.44	0.67	1.2
	± 0.14	± 0.35	± 0.27	± 0.14	± 0.38	± 0.48	± 0.54	± 0.52
6-8 nm	1.49	1.17	2.2	1.28	0.22	1.31	0.33	1.2
	± 0.23	±0.39	± 0.45	± 0.26	± 0.14	± 0.47	± 0.27	± 1.07
8-10 nm	1.56	1.04	1.48	1.86	0.78	1.13	0.67	1
	± 0.21	±0.22	± 0.26	± 0.37	± 0.26	± 0.29	± 0.27	± 0.40
10-12 nm	1.25	0.71	1.6	1.03	1	0.69	1	0.6
	± 0.20	±0.17	± 0.41	± 0.20	± 0.38	± 0.17	± 0.47	± 0.54
12-14 nm	0.94	0.67	1.16	0.83	0.67	0.75	0	0.8
	± 0.16	±0.21	± 0.34	± 0.19	± 0.16	± 0.26	± 0.00	± 0.52
14-16 nm	0.62	0.33	1.04	0.17	0.89	0.38	0	0.4
	± 0.12	±0.10	± 0.24	± 0.07	± 0.33	± 0.12	± 0.00	± 0.22
16-18 nm	0.65	0.63	0.84	0.48	0.67	0.69	0.67	0.4
	± 0.12	±0.16	± 0.21	± 0.13	± 0.42	± 0.21	± 0.54	± 0.22
18-20 nm	0.68	0.5	0.88	0.38	1.11	0.56	0.33	0.4
	± 0.15	±0.12	± 0.20	± 0.12	± 0.71	± 0.12	± 0.27	± 0.36
20-22 nm	0.62	0.42	0.92	0.24	1	0.44	0.67	0.2
	± 0.17	±0.13	± 0.29	± 0.09	± 0.72	± 0.15	± 0.54	± 0.18
22-24 nm	0.38	0.25	0.36	0.28	0.78	0.31	0.33	0
	± 0.10	±0.11	± 0.12	± 0.10	± 0.52	± 0.15	± 0.27	± 0.00
Source Table 6: Tethers per SV related to distance bins
w/o = no membrane rearrangements (neither fusion events nor bumps)

## Sheet: Suppl. Figure 11a-d
	N	Mean ± SEM	Median, 95% CI	Statistical test
Suppl. Fig. 11a: N SVs within 24 nm distance per synapse
Stimulated, w/o	25 synapses	11.96 ± 1.56	10, 5 - 18	Kruskal-Wallis test,
Stimulated, fusion	29 synapses	7.45 ± 0.94	7, 5 - 9	p = 0.12, KWS = 4.23
TTX, w/o	16 synapses	8.88 ± 1.96	7.5, 2 - 11
Suppl. Fig. 11b: N proximal SVs (0-6 nm distance) per synapse
Stimulated, w/o	25 synapses	1.48 ± 0.37	1, 0 - 2	Kruskal-Wallis test,
Stimulated, fusion	29 synapses	0.9 ± 0.17	1, 0 - 1	p = 0.212, KWS = 3.1
TTX, w/o	16 synapses	2.63 ± 0.78	1.5, 0 - 4
Suppl. Fig. 11c: N intermediate SVs (6-12 nm distance) per synapse
Stimulated, w/o	25 synapses	5.28 ± 0.87	4, 2 - 8	Kruskal-Wallis test,
Stimulated, fusion	29 synapses	4.17 ± 0.72	3, 2 - 5	p = 0.341, KWS = 2.15
TTX, w/o	16 synapses	3.13 ± 0.75	2, 1 - 5
Suppl. Fig. 11d: N distal SVs (12-24 nm distance) per synapse
Stimulated, w/o	25 synapses	5.2 ± 0.91	4, 2 - 7	Kruskal-Wallis test,
Stimulated, fusion	29 synapses	2.38 ± 0.37	2, 1 - 3	p = 0.06, KWS = 5.62
TTX, w/o	16 synapses	3.13 ± 0.66	4, 1 - 4
Source Table 7: SV distributions

## Sheet: Suppl. Figure 11h
Suppl. Fig. 11h	Stimulated, w/o		Stimulated, ongoing fusion
	N analyzed SVs	N tethers per SV	N analyzed SVs	N tethers per SV
		(Mean ± SEM)		(Mean ± SEM)
0-2 nm	0	-	0	-
2-4 nm	5	4.80 ± 0.18	4	5.00 ± 0.00
4-6 nm	16	4.50 ± 0.18	10	4.10 ± 0.17
6-8 nm	27	3.78 ± 0.16	23	3.61 ± 0.20
8-10 nm	20	3.10 ± 0.19	33	3.18 ± 0.16
10-12 nm	16	2.88 ± 0.20	17	2.53 ± 0.15
12-14 nm	12	2.08 ± 0.14	9	2.44 ± 0.23
14-16 nm	15	1.80 ± 0.19	1	3.00 ± 0.00
16-18 nm	11	1.73 ± 0.23	6	2.17 ± 0.37
18-20 nm	7	2.00 ± 0.29	5	1.60 ± 0.22
20-22 nm	11	1.55 ± 0.15	2	1.00 ± 0.71
22-24 nm	5	1.40 ± 0.36	4	1.25 ± 0.22
Source Table 8: SV distributions - binned distances

## Sheet: Figure 5g-i
	N	Mean ± SEM	Median, 95% CI	Statistical test
Fig. 5g and 5h: Distance to nearest neighbor SV (nm), averaged per synapse
Stimulated, w/o; membrane-proximal SVs	14 synapses	7.91 ± 1.01	7.04,	Fig. 5g:
			3.89 - 10.77	Kruskal-Wallis test,
				p = 0.086,
				KWS = 4.908
				Fig. 5h:
Stimulated, fusion ongoing; membrane-proximal SVs	16 synapses	13.13 ± 1.68	10.05,	Wilcoxon test of pairs,
			6.75 - 18.27	p = 0.86
Stimulated, fusion ongoing; fusion events (state 2-6)	16 synapses	14.6 ± 3.23	11.99,
			5.97 - 18.79
Fig. 5i: Distance to nearest neighbor SV (nm), individual measurements per SV/fusion event
A: Stimulated, w/o; membrane-proximal SVs	37 SVs	8.2 ± 0.97	6.78,	Kruskal-Wallis test,
			5.34 - 8.6	p < 0.001,
				KWS = 14.55
				Dunn’s multiple comparisons test:
				A vs. B p = 0.023
B: Stimulated, fusion ongoing; membrane-proximal SVs	25 SVs	13.13 ± 1,46	11.34,	A vs. C p < 0.001
			7.79 - 18.27	B vs. C p > 0.999
C: Stimulated, fusion ongoing; fusion events (state 2-6)	42 fusion events	16.66 ± 1.98	12.57,
			7.37 - 17.58
Fig. 5i: Distance to nearest neighbor SV (nm), fusion events without/ with visible interconnectors
Fusion events with visibly connected SV	26	9.24 ± 0.99	7.11,	Mann-Whitney test,
			5.75 - 12.09	p < 0.001, U = 26.5
Fusion events without visibly connected SV	16	28.71 ± 3.12	26.81,
			22.61 - 39.77
Source Table 9: Nearest neighbor analysis – SVs and fusion events

## Sheet: Figure 5j(1)
Fig. 5j: Distance to nearest neighbor SV (nm), fusion events only	Fusion events with visibly interconnected SV		Fusion events without visibly interconnected SV		Statistical test
	N	Distance (Mean ± SEM)	N	Distance (Mean ± SEM)	Two-way ANOVA, comparison of states p = 0.08/ F = 2.28,
State 2 – stalk formation	14	7.31 ± 1.34	4	22.56 ± 3.52	comparison of interconnected vs. not interconnected p < 0.001/ F = 20.14, interaction (states x interconnection) p = 0.144/ F = 1.85
State 3 – closed fusion pore	2	13.87 ± 0.1	1	11.39 ± 0
State 4 – open fusion pore	4	9.68 ± 1.54	2	34.97 ± 8.23
State 5 – dilating fusion pore	5	10.78 ± 1.73	1	39.77 ± 0
State 6 – collapsing fusion pore	1	17.58 ± 0	8	31.01 ± 4.27
Source Table 10: Nearest neighbor analysis – fusion states

[truncated: 5 more sheets: Figure 5j(2), Figure 5j - additional analysis, Suppl. Figure 1, Suppl. Figure 4b-e, Figure 3, Suppl. Figure 7]
